# Supplementary material for: Ciliary Neurotrophic Factor Modulates Multiple Downstream Signaling Pathways in Prostate Cancer Inhibiting Cell Invasiveness
Source: Cancers (Basel). 2022 Nov 30;14(23):5917. doi: 10.3390/cancers14235917 (PMC9739171; doi:10.3390/cancers14235917)
Supplement: Supplementary file 1 [file cancers-14-05917-s001.zip]

Archive with 1 entries (1 files):
- cancers-1998365-supplementary.pdf
